# Supplementary material for: Comparing the Properties of Bio-Polyols Based on White Mustard (Sinapis alba) Oil Containing Boron and Sulfur Atoms Obtained by Various Methods and Checking Their Influence on the Flammability of Rigid Polyurethane/Polyisocyanurate Foams
Source: Materials (Basel). 2023 Apr 26;16(9):3401. doi: 10.3390/ma16093401 (PMC10180400; doi:10.3390/ma16093401)
Supplement: Supplementary file 1 [file materials-16-03401-s001.zip]

Archive with 1 entries (1 files):
- materials-2291539-supplementary.pdf
